# Supplementary material for: Specific Susceptibility to COVID-19 in Adults with Down Syndrome
Source: Neuromolecular Med. 2021 Mar 4;23(4):561–71. doi: 10.1007/s12017-021-08651-5 (PMC7929736; doi:10.1007/s12017-021-08651-5)
Supplement: Supplementary file 2 — Supplementary file2 (xlsx 548 kb) [file 12017_2021_8651_MOESM2_ESM.xlsx]

## Sheet: All
Identier #	Continent	Country	Male	Female	Total	delta
1	Asia	Thailand	2.56841	1.99575	4.56416	22.2964
2	Asia	Vietnam	2.47301	2.11605	4.58906	14.4341
3	Asia	Cambodia	2.69403	2.23323	4.92726	17.1045
4	Africa	Seychelles	2.89738	2.38627	5.28365	17.6403
5	Africa	Mauritius	3.03928	2.48456	5.52384	18.2517
6	Asia	Indonesia	2.95746	2.83818	5.79564	4.03317
7	Asia	Sri Lanka	3.22462	2.65297	5.87759	17.7275
8	Africa	Ethiopia	3.13318	2.77365	5.90682	11.4749
9	Asia	Laos	3.30451	2.76651	6.07102	16.2808
10	Asia	Maldives	3.47145	2.83458	6.30602	18.346
11	Asia	Myanmar	3.45844	2.85626	6.3147	17.4119
12	Asia	Philippines	3.4299	2.90893	6.33884	15.189
13	Africa	Zambia	3.35181	3.00273	6.35454	10.4148
14	Oceania_Australia	Guam	3.29527	3.06339	6.35866	7.03694
15	Asia	Timor-Leste	3.44447	2.92266	6.36713	15.1494
16	Africa	Eritrea	3.48985	2.96838	6.45824	14.9424
17	Asia	Nepal	3.47809	3.02257	6.50066	13.0967
18	Africa	South Sudan	3.43108	3.08389	6.51497	10.1189
19	Africa	Cape Verde	3.58219	2.99012	6.57231	16.5281
20	Africa	Tanzania	3.47918	3.12632	6.6055	10.1423
21	Africa	Comoros	3.58997	3.1554	6.74537	12.1052
22	Africa	Uganda	3.59837	3.17938	6.77775	11.6437
23	Africa	Mozambique	3.64327	3.19199	6.83525	12.3868
24	Africa	Kenya	3.59734	3.25286	6.8502	9.57593
25	Asia	India	3.73782	3.27662	7.01444	12.3387
26	Africa	Rwanda	3.80581	3.31504	7.12085	12.8952
27	Africa	Madagascar	3.8145	3.43763	7.25213	9.87993
28	Oceania_Australia	Fiji	3.74262	3.51261	7.25522	6.14573
29	Africa	Burundi	3.8579	3.42314	7.28104	11.2694
30	Asia	China	3.46097	3.85286	7.31382	-11.3231
31	Africa	Somalia	4.00094	3.50939	7.51033	12.2858
32	Asia	Malaysia	4.06125	3.46878	7.53003	14.5885
33	Oceania_Australia	Northern Mariana Islands	3.91808	3.63432	7.5524	7.24241
34	Africa	Djibouti	4.00411	3.54958	7.55369	11.3517
35	Africa	Benin	4.06466	3.5852	7.64986	11.796
36	Africa	Malawi	4.11858	3.59547	7.71404	12.7013
37	Africa	Guinea	4.15529	3.69683	7.85212	11.0333
38	Africa	Liberia	4.15664	3.73994	7.89658	10.0249
39	Asia	Bhutan	4.2393	3.67245	7.91175	13.3712
40	Africa	Ghana	4.35483	3.62068	7.97551	16.8581
41	Africa	Niger	4.26887	3.75691	8.02578	11.993
42	Asia	Taiwan	3.76809	4.26074	8.02883	-13.0743
43	Africa	Cameroon	4.27994	3.77026	8.0502	11.9085
44	Oceania_Australia	American Samoa	4.25515	3.9228	8.17796	7.81056
45	Africa	Nigeria	4.36319	3.86192	8.22511	11.4887
46	Africa	Chad	4.3534	3.87778	8.23118	10.9254
47	Africa	Togo	4.47101	3.76267	8.23369	15.843
48	Europe	Portugal	4.53641	3.78793	8.32434	16.4995
49	Africa	Sierra Leone	4.4435	3.95025	8.39375	11.1005
50	Asia	North Korea	3.97266	4.42926	8.40192	-11.4937
51	Africa	The Gambia	4.45823	3.95895	8.41718	11.199
52	Africa	Burkina Faso	4.53753	3.89003	8.42755	14.2699
53	Oceania_Australia	Samoa	4.37538	4.05699	8.43236	7.27681
54	Asia	Bangladesh	4.56794	4.05311	8.62104	11.2705
55	Asia	Pakistan	4.61964	4.01394	8.63357	13.1115
56	Africa	Mali	4.56169	4.09015	8.65184	10.337
57	Asia	Turkey	4.7048	3.96203	8.66683	15.7874
58	Oceania_Australia	Vanuatu	4.46647	4.20504	8.67151	5.85322
59	Africa	Sao Tome and Principe	4.70219	4.09297	8.79516	12.9562
60	Africa	Equatorial Guinea	4.69304	4.21461	8.90766	10.1944
61	Asia	Bahrain	4.71063	4.19926	8.90989	10.8555
62	Europe	Slovenia	4.86147	4.13294	8.99441	14.9857
63	Africa	Gabon	4.76739	4.35772	9.12511	8.59305
64	Africa	Tunisia	4.92963	4.26237	9.192	13.5357
65	Oceania_Australia	Tonga	4.85146	4.35576	9.20721	10.2176
66	Africa	Mauritania	4.88843	4.34593	9.23436	11.0975
67	Oceania_Australia	Federated States of Micronesia	4.7942	4.45467	9.24887	7.08212
68	Asia	Saudi Arabia	4.85078	4.39842	9.2492	9.32545
69	Europe	Lithuania	5.28434	4.05423	9.33858	23.2784
70	Africa	South Africa	4.97307	4.36673	9.33979	12.1925
71	Europe	Romania	5.33044	4.1384	9.46884	22.3629
72	Africa	Senegal	5.08613	4.41395	9.50008	13.216
73	Africa	Cote d'Ivoire	5.06446	4.43627	9.50074	12.4038
74	Africa	Congo	4.95167	4.55746	9.50913	7.96107
75	Oceania_Australia	Marshall Islands	4.96573	4.6555	9.62122	6.24743
76	Oceania_Australia	Kiribati	5.04042	4.58434	9.62476	9.04846
77	Oceania_Australia	Papua New Guinea	5.01544	4.72385	9.73929	5.8138
78	Europe	Belgium	5.31416	4.43805	9.75221	16.4864
79	Africa	Angola	5.22122	4.69481	9.91603	10.082
80	Africa	Democratic Republic of the Congo	5.21431	4.71029	9.9246	9.66609
81	South America	Brazil	5.31052	4.64389	9.95441	12.553
82	Africa	Central African Republic	5.30087	4.72274	10.0236	10.9063
83	South America	Bolivia	5.30414	4.81674	10.1209	9.1891
84	Oceania_Australia	Solomon Islands	5.20616	4.92431	10.1305	5.41389
85	Europe	Serbia	4.72597	5.58894	10.3149	-18.26
86	Europe	Switzerland	5.7406	4.70288	10.4435	18.0769
87	South America	Peru	5.49228	4.98044	10.4727	9.31922
88	Africa	Guinea-Bissau	5.75132	4.86028	10.6116	15.4927
89	Asia	Singapore	5.43687	5.20665	10.6435	4.2344
90	South America	Uruguay	5.88849	4.81087	10.6994	18.3004
91	Africa	Namibia	5.71386	5.05732	10.7712	11.4904
92	Africa	Botswana	5.68034	5.14757	10.8279	9.37918
93	Africa	Swaziland	5.80801	5.11215	10.9202	11.9811
94	Europe	Germany	6.01159	4.9247	10.9363	18.0799
95	Europe	Czech Republic	6.17696	5.15928	11.3362	16.4754
96	Asia	Kuwait	5.989	5.37167	11.3607	10.3077
97	Africa	Sudan	6.03122	5.41475	11.446	10.2214
98	Europe	Cyprus	5.92115	5.53118	11.4523	6.58605
99	South America	Ecuador	6.00052	5.4723	11.4728	8.80284
100	Asia	Qatar	6.09156	5.64154	11.7331	7.38769
101	Asia	Jordan	6.32598	5.56124	11.8872	12.0889
102	Asia	Oman	6.28578	5.60856	11.8943	10.7738
103	Asia	Lebanon	6.46159	5.48858	11.9502	15.0584
104	Africa	Zimbabwe	6.36467	5.58596	11.9506	12.2348
105	Europe	Italy	6.57998	5.38251	11.9625	18.1987
106	Europe	Luxembourg	5.66701	6.30401	11.971	-11.2406
107	Africa	Libya	6.41266	5.57065	11.9833	13.1303
108	Europe	Greece	6.4876	5.55035	12.0379	14.4467
109	Asia	Iraq	6.43796	5.67243	12.1104	11.8908
110	Asia	Georgia	6.73428	5.41584	12.1501	19.5781
111	Asia	Iran	6.56575	5.77125	12.337	12.1007
112	Africa	Egypt	6.55819	5.78137	12.3396	11.845
113	Asia	Armenia	6.71389	5.67199	12.3859	15.5186
114	Africa	Algeria	6.64055	5.75609	12.3966	13.3192
115	Asia	Yemen	6.56521	5.85157	12.4168	10.87
116	Europe	Bulgaria	6.82767	5.6096	12.4373	17.8402
117	Europe	Austria	6.91657	5.75627	12.6728	16.7756
118	Africa	Morocco	6.78574	5.89216	12.6779	13.1684
119	Europe	Denmark	6.94325	5.7653	12.7086	16.9653
120	Europe	France	6.87809	5.84098	12.7191	15.0785
121	Asia	South Korea	6.8748	5.86544	12.7402	14.6821
122	Africa	Lesotho	6.90982	5.93619	12.846	14.0904
123	Asia	Palestine	6.79291	6.09006	12.883	10.3468
124	Asia	Afghanistan	6.81793	6.07407	12.892	10.9103
125	Asia	Azerbaijan	7.15128	5.93005	13.0813	17.0771
126	Europe	Macedonia	6.94736	6.15206	13.0994	11.4475
127	Europe	United Kingdom	7.04858	6.0617	13.1103	14.0012
128	Asia	Syria	6.99097	6.2051	13.1961	11.2413
129	Asia	Kazakhstan	7.19738	6.0505	13.2479	15.9348
130	North America	Bermuda	7.34035	5.91715	13.2575	19.3887
131	North America	Canada	7.004	6.25555	13.2596	10.686
132	Europe	Bosnia and Herzegovina	7.18864	6.10466	13.2933	15.0791
133	Europe	Montenegro	7.12954	6.17494	13.3045	13.3893
134	North America	Greenland	6.61176	6.76905	13.3808	-2.37885
135	Europe	Spain	7.49702	6.02478	13.5218	19.6377
136	Europe	Albania	7.22107	6.31955	13.5406	12.4846
137	Asia	Uzbekistan	7.37145	6.21753	13.589	15.6538
138	North America	Cuba	7.19102	6.49435	13.6854	9.68797
139	North America	Barbados	7.49296	6.32074	13.8137	15.6443
140	Asia	Turkmenistan	7.49021	6.37318	13.8634	14.9132
141	Europe	Hungary	7.71279	6.18779	13.9006	19.7724
142	Asia	Kyrgyzstan	7.55131	6.44999	14.0013	14.5845
143	North America	Puerto Rico	7.89448	6.22927	14.1238	21.0933
144	Europe	Latvia	8.059	6.14557	14.2046	23.7428
145	South America	Guyana	7.52983	6.67756	14.2074	11.3185
146	Europe	Netherlands	7.71894	6.6104	14.3293	14.3613
147	South America	Venezuela	7.87129	6.84058	14.7119	13.0946
148	Asia	Tajikistan	7.87629	6.83738	14.7137	13.1903
149	Europe	Iceland	7.90162	6.82202	14.7236	13.6631
150	Asia	Mongolia	7.91424	6.95125	14.8655	12.1678
151	North America	Saint Vincent and the Grenadines	8.23418	6.67288	14.9071	18.9612
152	Europe	Belarus	8.39854	6.63031	15.0288	21.054
153	South America	Paraguay	7.82911	7.26399	15.0931	7.21822
154	Europe	Croatia	8.24555	6.93459	15.1801	15.899
155	Europe	Sweden	8.13759	7.16508	15.3027	11.9509
156	North America	United States	7.84427	7.46009	15.3044	4.89765
157	Europe	Estonia	8.7242	6.72322	15.4474	22.9359
158	Asia	United Arab Emirates	8.14142	7.35926	15.5007	9.60718
159	South America	Chile	8.44587	7.18241	15.6283	14.9594
160	Europe	Moldova	8.64209	6.9915	15.6336	19.0995
161	Europe	Finland	8.54867	7.13125	15.6799	16.5806
162	North America	Grenada	8.57001	7.18332	15.7533	16.1808
163	Europe	Norway	8.58875	7.36022	15.949	14.304
164	North America	Trinidad and Tobago	8.61101	7.38626	15.9973	14.2231
165	Asia	Israel	8.73802	7.29447	16.0325	16.5203
166	North America	The Bahamas	8.77932	7.38514	16.1645	15.8803
167	Europe	Andorra	8.61321	7.55376	16.167	12.3003
168	Europe	Ukraine	9.18168	7.03135	16.213	23.4198
169	North America	Saint Lucia	9.15236	7.52965	16.682	17.7299
170	North America	Belize	8.9425	7.84907	16.7916	12.2274
171	South America	Colombia	8.74644	8.18453	16.931	6.4244
172	Asia	Japan	9.48524	7.47811	16.9634	21.1606
173	North America	Jamaica	9.16941	7.91211	17.0815	13.712
174	Europe	Slovakia	9.78268	7.76786	17.5505	20.5957
175	North America	Mexico	8.96916	8.71992	17.6891	2.7789
176	North America	Antigua and Barbuda	9.59441	8.18356	17.778	14.705
177	North America	Panama	9.3574	8.4246	17.782	9.96857
178	South America	Suriname	9.58632	8.21415	17.8005	14.3138
179	Europe	Poland	9.9778	8.23975	18.2175	17.4191
180	North America	Dominica	9.67111	8.61954	18.2906	10.8733
181	Oceania_Australia	Australia	10.0122	8.66891	18.6811	13.4164
182	Asia	Russian Federation	10.6048	8.40151	19.0063	20.7765
183	Europe	Russian Federation	10.6048	8.40151	19.0063	20.7765
184	Oceania_Australia	New Zealand	10.3026	9.05327	19.3558	12.1262
185	Europe	Malta	10.5512	8.99423	19.5454	14.756
186	Asia	Brunei	10.6352	9.33981	19.975	12.1801
187	North America	Costa Rica	10.4711	10.2534	20.7245	2.07844
188	North America	Haiti	11.4813	9.66797	21.1493	15.7937
189	North America	Dominican Republic	11.4132	10.0462	21.4594	11.9769
190	North America	Guatemala	11.4038	10.1896	21.5934	10.6475
191	North America	Honduras	11.3034	10.46	21.7634	7.46171
192	South America	Argentina	12.4977	10.7598	23.2575	13.9063
193	North America	El Salvador	12.7856	11.1506	23.9362	12.7877
194	North America	Nicaragua	13.2339	11.7342	24.9681	11.3322
195	Europe	Ireland	13.6188	11.8064	25.4252	13.3083

## Sheet: S. america
Continent	Country	Male	Female	Total
South America	Brazil	5.31052	4.64389	9.95441
South America	Bolivia	5.30414	4.81674	10.1209
South America	Peru	5.49228	4.98044	10.4727
South America	Uruguay	5.88849	4.81087	10.6994
South America	Ecuador	6.00052	5.4723	11.4728
South America	Guyana	7.52983	6.67756	14.2074
South America	Venezuela	7.87129	6.84058	14.7119
South America	Paraguay	7.82911	7.26399	15.0931
South America	Chile	8.44587	7.18241	15.6283
South America	Colombia	8.74644	8.18453	16.931
South America	Suriname	9.58632	8.21415	17.8005
South America	Argentina	12.4977	10.7598	23.2575

## Sheet: Oceania Australia
Continent	Country	Male	Female	Total
Oceania_Australia	Guam	3.29527	3.06339	6.35866
Oceania_Australia	Fiji	3.74262	3.51261	7.25522
Oceania_Australia	Northern Mariana Islands	3.91808	3.63432	7.5524
Oceania_Australia	American Samoa	4.25515	3.9228	8.17796
Oceania_Australia	Samoa	4.37538	4.05699	8.43236
Oceania_Australia	Vanuatu	4.46647	4.20504	8.67151
Oceania_Australia	Tonga	4.85146	4.35576	9.20721
Oceania_Australia	Federated States of Micronesia	4.7942	4.45467	9.24887
Oceania_Australia	Marshall Islands	4.96573	4.6555	9.62122
Oceania_Australia	Kiribati	5.04042	4.58434	9.62476
Oceania_Australia	Papua New Guinea	5.01544	4.72385	9.73929
Oceania_Australia	Solomon Islands	5.20616	4.92431	10.1305
Oceania_Australia	Australia	10.0122	8.66891	18.6811
Oceania_Australia	New Zealand	10.3026	9.05327	19.3558

## Sheet: Europe
Continent	Country	Male	Female	Total
Europe	Portugal	4.53641	3.78793	8.32434
Europe	Slovenia	4.86147	4.13294	8.99441
Europe	Lithuania	5.28434	4.05423	9.33858
Europe	Romania	5.33044	4.1384	9.46884
Europe	Belgium	5.31416	4.43805	9.75221
Europe	Serbia	4.72597	5.58894	10.3149
Europe	Switzerland	5.7406	4.70288	10.4435
Europe	Germany	6.01159	4.9247	10.9363
Europe	Czech Republic	6.17696	5.15928	11.3362
Europe	Cyprus	5.92115	5.53118	11.4523
Europe	Italy	6.57998	5.38251	11.9625
Europe	Luxembourg	5.66701	6.30401	11.971
Europe	Greece	6.4876	5.55035	12.0379
Europe	Bulgaria	6.82767	5.6096	12.4373
Europe	Austria	6.91657	5.75627	12.6728
Europe	Denmark	6.94325	5.7653	12.7086
Europe	France	6.87809	5.84098	12.7191
Europe	Macedonia	6.94736	6.15206	13.0994
Europe	United Kingdom	7.04858	6.0617	13.1103
Europe	Bosnia and Herzegovina	7.18864	6.10466	13.2933
Europe	Montenegro	7.12954	6.17494	13.3045
Europe	Spain	7.49702	6.02478	13.5218
Europe	Albania	7.22107	6.31955	13.5406
Europe	Hungary	7.71279	6.18779	13.9006
Europe	Latvia	8.059	6.14557	14.2046
Europe	Netherlands	7.71894	6.6104	14.3293
Europe	Iceland	7.90162	6.82202	14.7236
Europe	Belarus	8.39854	6.63031	15.0288
Europe	Croatia	8.24555	6.93459	15.1801
Europe	Sweden	8.13759	7.16508	15.3027
Europe	Estonia	8.7242	6.72322	15.4474
Europe	Moldova	8.64209	6.9915	15.6336
Europe	Finland	8.54867	7.13125	15.6799
Europe	Norway	8.58875	7.36022	15.949
Europe	Andorra	8.61321	7.55376	16.167
Europe	Ukraine	9.18168	7.03135	16.213
Europe	Slovakia	9.78268	7.76786	17.5505
Europe	Poland	9.9778	8.23975	18.2175
Europe	Russian Federation	10.6048	8.40151	19.0063
Europe	Malta	10.5512	8.99423	19.5454
Europe	Ireland	13.6188	11.8064	25.4252

## Sheet: N. America
Continent	Country	Male	Female	Total
North America	Bermuda	7.34035	5.91715	13.2575
North America	Canada	7.004	6.25555	13.2596
North America	Greenland	6.61176	6.76905	13.3808
North America	Cuba	7.19102	6.49435	13.6854
North America	Barbados	7.49296	6.32074	13.8137
North America	Puerto Rico	7.89448	6.22927	14.1238
North America	Saint Vincent and the Grenadines	8.23418	6.67288	14.9071
North America	United States	7.84427	7.46009	15.3044
North America	Grenada	8.57001	7.18332	15.7533
North America	Trinidad and Tobago	8.61101	7.38626	15.9973
North America	The Bahamas	8.77932	7.38514	16.1645
North America	Saint Lucia	9.15236	7.52965	16.682
North America	Belize	8.9425	7.84907	16.7916
North America	Jamaica	9.16941	7.91211	17.0815
North America	Mexico	8.96916	8.71992	17.6891
North America	Antigua and Barbuda	9.59441	8.18356	17.778
North America	Panama	9.3574	8.4246	17.782
North America	Dominica	9.67111	8.61954	18.2906
North America	Costa Rica	10.4711	10.2534	20.7245
North America	Haiti	11.4813	9.66797	21.1493
North America	Dominican Republic	11.4132	10.0462	21.4594
North America	Guatemala	11.4038	10.1896	21.5934
North America	Honduras	11.3034	10.46	21.7634
North America	El Salvador	12.7856	11.1506	23.9362
North America	Nicaragua	13.2339	11.7342	24.9681

## Sheet: Africa
Continent	Country	Male	Female	Total
Africa	Seychelles	2.89738	2.38627	5.28365
Africa	Mauritius	3.03928	2.48456	5.52384
Africa	Ethiopia	3.13318	2.77365	5.90682
Africa	Zambia	3.35181	3.00273	6.35454
Africa	Eritrea	3.48985	2.96838	6.45824
Africa	South Sudan	3.43108	3.08389	6.51497
Africa	Cape Verde	3.58219	2.99012	6.57231
Africa	Tanzania	3.47918	3.12632	6.6055
Africa	Comoros	3.58997	3.1554	6.74537
Africa	Uganda	3.59837	3.17938	6.77775
Africa	Mozambique	3.64327	3.19199	6.83525
Africa	Kenya	3.59734	3.25286	6.8502
Africa	Rwanda	3.80581	3.31504	7.12085
Africa	Madagascar	3.8145	3.43763	7.25213
Africa	Burundi	3.8579	3.42314	7.28104
Africa	Somalia	4.00094	3.50939	7.51033
Africa	Djibouti	4.00411	3.54958	7.55369
Africa	Benin	4.06466	3.5852	7.64986
Africa	Malawi	4.11858	3.59547	7.71404
Africa	Guinea	4.15529	3.69683	7.85212
Africa	Liberia	4.15664	3.73994	7.89658
Africa	Ghana	4.35483	3.62068	7.97551
Africa	Niger	4.26887	3.75691	8.02578
Africa	Cameroon	4.27994	3.77026	8.0502
Africa	Nigeria	4.36319	3.86192	8.22511
Africa	Chad	4.3534	3.87778	8.23118
Africa	Togo	4.47101	3.76267	8.23369
Africa	Sierra Leone	4.4435	3.95025	8.39375
Africa	The Gambia	4.45823	3.95895	8.41718
Africa	Burkina Faso	4.53753	3.89003	8.42755
Africa	Mali	4.56169	4.09015	8.65184
Africa	Sao Tome and Principe	4.70219	4.09297	8.79516
Africa	Equatorial Guinea	4.69304	4.21461	8.90766
Africa	Gabon	4.76739	4.35772	9.12511
Africa	Tunisia	4.92963	4.26237	9.192
Africa	Mauritania	4.88843	4.34593	9.23436
Africa	South Africa	4.97307	4.36673	9.33979
Africa	Senegal	5.08613	4.41395	9.50008
Africa	Cote d'Ivoire	5.06446	4.43627	9.50074
Africa	Congo	4.95167	4.55746	9.50913
Africa	Angola	5.22122	4.69481	9.91603
Africa	Democratic Republic of the Congo	5.21431	4.71029	9.9246
Africa	Central African Republic	5.30087	4.72274	10.0236
Africa	Guinea-Bissau	5.75132	4.86028	10.6116
Africa	Namibia	5.71386	5.05732	10.7712
Africa	Botswana	5.68034	5.14757	10.8279
Africa	Swaziland	5.80801	5.11215	10.9202
Africa	Sudan	6.03122	5.41475	11.446
Africa	Zimbabwe	6.36467	5.58596	11.9506
Africa	Libya	6.41266	5.57065	11.9833
Africa	Egypt	6.55819	5.78137	12.3396
Africa	Algeria	6.64055	5.75609	12.3966
Africa	Morocco	6.78574	5.89216	12.6779
Africa	Lesotho	6.90982	5.93619	12.846

## Sheet: Asia
Continent	Country	Male	Female	Total
Asia	Thailand	2.56841	1.99575	4.56416
Asia	Vietnam	2.47301	2.11605	4.58906
Asia	Cambodia	2.69403	2.23323	4.92726
Asia	Indonesia	2.95746	2.83818	5.79564
Asia	Sri Lanka	3.22462	2.65297	5.87759
Asia	Laos	3.30451	2.76651	6.07102
Asia	Maldives	3.47145	2.83458	6.30602
Asia	Myanmar	3.45844	2.85626	6.3147
Asia	Philippines	3.4299	2.90893	6.33884
Asia	Timor-Leste	3.44447	2.92266	6.36713
Asia	Nepal	3.47809	3.02257	6.50066
Asia	India	3.73782	3.27662	7.01444
Asia	China	3.46097	3.85286	7.31382
Asia	Malaysia	4.06125	3.46878	7.53003
Asia	Bhutan	4.2393	3.67245	7.91175
Asia	Taiwan	3.76809	4.26074	8.02883
Asia	North Korea	3.97266	4.42926	8.40192
Asia	Bangladesh	4.56794	4.05311	8.62104
Asia	Pakistan	4.61964	4.01394	8.63357
Asia	Turkey	4.7048	3.96203	8.66683
Asia	Bahrain	4.71063	4.19926	8.90989
Asia	Saudi Arabia	4.85078	4.39842	9.2492
Asia	Singapore	5.43687	5.20665	10.6435
Asia	Kuwait	5.989	5.37167	11.3607
Asia	Qatar	6.09156	5.64154	11.7331
Asia	Jordan	6.32598	5.56124	11.8872
Asia	Oman	6.28578	5.60856	11.8943
Asia	Lebanon	6.46159	5.48858	11.9502
Asia	Iraq	6.43796	5.67243	12.1104
Asia	Georgia	6.73428	5.41584	12.1501
Asia	Iran	6.56575	5.77125	12.337
Asia	Armenia	6.71389	5.67199	12.3859
Asia	Yemen	6.56521	5.85157	12.4168
Asia	South Korea	6.8748	5.86544	12.7402
Asia	Palestine	6.79291	6.09006	12.883
Asia	Afghanistan	6.81793	6.07407	12.892
Asia	Azerbaijan	7.15128	5.93005	13.0813
Asia	Syria	6.99097	6.2051	13.1961
Asia	Kazakhstan	7.19738	6.0505	13.2479
Asia	Uzbekistan	7.37145	6.21753	13.589
Asia	Turkmenistan	7.49021	6.37318	13.8634
Asia	Kyrgyzstan	7.55131	6.44999	14.0013
Asia	Tajikistan	7.87629	6.83738	14.7137
Asia	Mongolia	7.91424	6.95125	14.8655
Asia	United Arab Emirates	8.14142	7.35926	15.5007
Asia	Israel	8.73802	7.29447	16.0325
Asia	Japan	9.48524	7.47811	16.9634
Asia	Russian Federation	10.6048	8.40151	19.0063
Asia	Brunei	10.6352	9.33981	19.975
